# Supplementary material for: The Usefulness of Resistant Maltodextrin and Chitosan Oligosaccharide in Management of Gut Leakage and Microbiota in Chronic Kidney Disease
Source: Nutrients. 2023 Jul 28;15(15):3363. doi: 10.3390/nu15153363 (PMC10420640; doi:10.3390/nu15153363)
Supplement: Supplementary file 1 [file nutrients-15-03363-s001.zip]

Archive with 1 entries (1 files):
- nutrients-2513913-supplementary.pdf
